# Supplementary material for: Transcriptomics and Genomics Analysis Uncover the Differentially Expressed Chlorophyll and Carotenoid-Related Genes in Celery
Source: Int J Mol Sci. 2022 Aug 12;23(16):8986. doi: 10.3390/ijms23168986 (PMC9409461; doi:10.3390/ijms23168986)
Supplement: Supplementary file 1 [file ijms-23-08986-s001.zip]

Archive with 2 entries (2 files):
- Supplementary Figures S1-S4.pdf
- Supplementary Tables S1-S13.xlsx
