# Supplementary material for: Transcriptomics and Genomics Analysis Uncover the Differentially Expressed Chlorophyll and Carotenoid-Related Genes in Celery
Source: Int J Mol Sci. 2022 Aug 12;23(16):8986. doi: 10.3390/ijms23168986 (PMC9409461; doi:10.3390/ijms23168986)
Supplement: Supplementary file 1 [file ijms-23-08986-s001.zip › Supplementary Tables S1-S13.xlsx]

## Sheet: Table S1
Table S1. The chlorophyll and carotenoids content of three different-colored petiole (white, red, and green) varieties of celery.
Sample	A663	A645	A440	Chlorophyll a			Chlorophyll b			Chlorophyll			Carotenoids
				mg/L	mg/g	Aver (mg/g)	mg/L	mg/g	Aver (mg/g)	mg/L	mg/g	Aver (mg/g)	mg/L	mg/g	Aver (mg/g)
Green-1	0.33	0.139	0.507	3.09111	0.0309111	0.0309111	1.44371	0.0144371	0.0144371	4.53482	0.0453482	0.0453482	1.16503	0.0116503	0.0116503
Green-2	0.353	0.146	0.513	3.30921	0.0330921		1.48675	0.0148675		4.79596	0.0479596		1.12322	0.0112322
Green-3	0.277	0.12	0.39	2.59137	0.0259137		1.28307	0.0128307		3.87444	0.0387444		0.792701	0.00792701
White-1	0.056	0.027	0.084	0.521174	0.00521174	0.00521174	0.318102	0.00318102	0.00318102	0.839276	0.00839276	0.00839276	0.169454	0.00169454	0.00169454
White-2	0.058	0.037	0.108	0.530842	0.00530842		0.523062	0.00523062		1.0539	0.010539		0.224614	0.00224614
White-3	0.041	0.023	0.071	0.378374	0.00378374		0.302148	0.00302148		0.680522	0.00680522		0.150965	0.00150965
Red-1	0.02	0.018	0.052	0.17786	0.0017786	0.0017786	0.292668	0.00292668	0.00292668	0.470528	0.00470528	0.00470528	0.118038	0.00118038	0.00118038
Red-2	0.032	0.022	0.06	0.291308	0.00291308		0.322572	0.00322572		0.61388	0.0061388		0.11718	0.0011718
Red-3	0.041	0.035	0.086	0.366494	0.00366494		0.55926	0.0055926		0.925754	0.00925754		0.155668	0.00155668

## Sheet: Table S2
Table S2. The significant analyses of chlorophyll and carotenoids content between any two of 3 different-colored petiole varieties of celery by T-test.
Comparation	p-value
	Chlorophyll a	Chlorophyll b	Chlorophyll	Carotenoids
Green vs White	0.000320348	0.0004098	0.000274481	0.00212907
Green vs Red	0.00024395	0.000637335	0.000257459	0.00163203
White vs Red	0.0547187	0.929452	0.337429	0.114172

## Sheet: Table S3
Table S3. The significantly enriched GO terms (Q-value <0.05) for the up-regulated DEGs in green celery comparing with other two verieties of celery.
GO accession	DEG number	All gene number	Ratio	P-value	Q-value	Class	Descrption
GO:0015979	59	102	0.578	2.35101e-63	1.04855e-60	Biological Process	photosynthesis
GO:0009579	43	81	0.531	9.72155e-42	4.08305e-40	Cellular Component	thylakoid
GO:0044436	43	81	0.531	9.72155e-42	4.08305e-40	Cellular Component	thylakoid part
GO:0009521	41	77	0.532	8.51171e-40	2.38328e-38	Cellular Component	photosystem
GO:0034357	41	79	0.519	3.53045e-39	7.41395e-38	Cellular Component	photosynthetic membrane
GO:0009523	28	46	0.609	2.54886e-29	4.28208e-28	Cellular Component	photosystem II
GO:0042651	23	38	0.605	4.58042e-24	6.41259e-23	Cellular Component	thylakoid membrane
GO:0019684	19	26	0.731	8.67729e-24	1.93504e-21	Biological Process	photosynthesis, light reaction
GO:0009765	16	18	0.889	8.86708e-23	1.31824e-20	Biological Process	photosynthesis, light harvesting
GO:0009654	21	34	0.618	2.70311e-22	3.24373e-21	Cellular Component	photosystem II oxygen evolving complex
GO:1990204	23	46	0.5	1.8918e-21	1.98639e-20	Cellular Component	oxidoreductase complex
GO:0098796	44	224	0.196	3.14738e-21	2.93756e-20	Cellular Component	membrane protein complex
GO:0019898	17	32	0.531	1.19691e-16	1.00541e-15	Cellular Component	extrinsic component of membrane
GO:0006091	25	112	0.223	5.22093e-15	5.82134e-13	Biological Process	generation of precursor metabolites and energy
GO:0032991	82	1042	0.079	5.08954e-14	3.88656e-13	Cellular Component	macromolecular complex
GO:0009522	13	26	0.5	1.6126e-12	1.12882e-11	Cellular Component	photosystem I
GO:0009538	8	8	1	4.00641e-12	2.58876e-11	Cellular Component	photosystem I reaction center
GO:0043234	56	657	0.085	4.63803e-10	2.78282e-09	Cellular Component	protein complex
GO:0005198	31	391	0.079	6.45249e-10	1.84541e-07	Molecular Function	structural molecule activity
GO:0016491	67	1431	0.047	1.54933e-09	2.21554e-07	Molecular Function	oxidoreductase activity
GO:0003735	26	346	0.075	4.91556e-08	4.68616e-06	Molecular Function	structural constituent of ribosome
GO:0042132	5	8	0.625	2.63452e-07	1.88369e-05	Molecular Function	fructose 1,6-bisphosphate 1-phosphatase activity
GO:0033014	8	23	0.348	2.82273e-07	2.51788e-05	Biological Process	tetrapyrrole biosynthetic process
GO:0005509	17	183	0.093	5.96032e-07	3.4093e-05	Molecular Function	calcium ion binding
GO:0009507	8	22	0.364	8.08577e-07	4.24503e-06	Cellular Component	chloroplast
GO:0009536	8	22	0.364	8.08577e-07	4.24503e-06	Cellular Component	plastid
GO:0008152	261	7228	0.036	8.59592e-07	6.38963e-05	Biological Process	metabolic process
GO:0019203	5	11	0.455	2.05822e-06	8.40929e-05	Molecular Function	carbohydrate phosphatase activity
GO:0050308	5	11	0.455	2.05822e-06	8.40929e-05	Molecular Function	sugar-phosphatase activity
GO:0033013	8	30	0.267	2.78023e-06	0.00017714	Biological Process	tetrapyrrole metabolic process
GO:1901566	46	731	0.063	3.86898e-06	0.000215696	Biological Process	organonitrogen compound biosynthetic process
GO:1902494	23	215	0.107	4.98588e-06	2.46361e-05	Cellular Component	catalytic complex
GO:1901564	56	981	0.057	6.1277e-06	0.000303661	Biological Process	organonitrogen compound metabolic process
GO:0016620	6	26	0.231	1.70626e-05	0.000609988	Molecular Function	oxidoreductase activity, acting on the aldehyde or oxo group of donors, NAD or NADP as acceptor
GO:0006779	5	12	0.417	1.96055e-05	0.000874405	Biological Process	porphyrin-containing compound biosynthetic process
GO:0010109	3	3	1	3.07561e-05	0.000979802	Biological Process	regulation of photosynthesis
GO:0042548	3	3	1	3.07561e-05	0.000979802	Biological Process	regulation of photosynthesis, light reaction
GO:0042549	3	3	1	3.07561e-05	0.000979802	Biological Process	photosystem II stabilization
GO:0043467	3	3	1	3.07561e-05	0.000979802	Biological Process	regulation of generation of precursor metabolites and energy
GO:0005622	96	1888	0.051	3.60899e-05	0.00016842	Cellular Component	intracellular
GO:0046933	5	19	0.263	4.48143e-05	0.00138478	Molecular Function	proton-transporting ATP synthase activity, rotational mechanism
GO:0051536	8	61	0.131	5.32606e-05	0.00138478	Molecular Function	iron-sulfur cluster binding
GO:0051540	8	61	0.131	5.32606e-05	0.00138478	Molecular Function	metal cluster binding
GO:0044424	91	1769	0.051	5.48865e-05	0.000242656	Cellular Component	intracellular part
GO:0006546	4	9	0.444	0.000106415	0.00296631	Biological Process	glycine catabolic process
GO:0009071	4	9	0.444	0.000106415	0.00296631	Biological Process	serine family amino acid catabolic process
GO:0016903	6	39	0.154	0.000190129	0.00453141	Molecular Function	oxidoreductase activity, acting on the aldehyde or oxo group of donors
GO:0005623	97	1986	0.049	0.000228786	0.000915143	Cellular Component	cell
GO:0044464	97	1986	0.049	0.000228786	0.000915143	Cellular Component	cell part
GO:0006778	5	19	0.263	0.000240066	0.00629821	Biological Process	porphyrin-containing compound metabolic process
GO:0004222	5	28	0.179	0.000322014	0.00574399	Molecular Function	metalloendopeptidase activity
GO:0044769	5	28	0.179	0.000322014	0.00574399	Molecular Function	ATPase activity, coupled to transmembrane movement of ions, rotational mechanism
GO:0004332	3	7	0.429	0.000344518	0.00574399	Molecular Function	fructose-bisphosphate aldolase activity
GO:0006754	6	32	0.188	0.000416852	0.0092958	Biological Process	ATP biosynthetic process
GO:0015985	6	32	0.188	0.000416852	0.0092958	Biological Process	energy coupled proton transport, down electrochemical gradient
GO:0015986	6	32	0.188	0.000416852	0.0092958	Biological Process	ATP synthesis coupled proton transport
GO:0016830	7	63	0.111	0.000446362	0.00574399	Molecular Function	carbon-carbon lyase activity
GO:0004375	2	2	1	0.000481341	0.00574399	Molecular Function	glycine dehydrogenase (decarboxylating) activity
GO:0004853	2	2	1	0.000481341	0.00574399	Molecular Function	uroporphyrinogen decarboxylase activity
GO:0005315	2	2	1	0.000481341	0.00574399	Molecular Function	inorganic phosphate transmembrane transporter activity
GO:0008974	2	2	1	0.000481341	0.00574399	Molecular Function	phosphoribulokinase activity
GO:0016642	2	2	1	0.000481341	0.00574399	Molecular Function	oxidoreductase activity, acting on the CH-NH2 group of donors, disulfide as acceptor
GO:0006544	5	22	0.227	0.000503134	0.0106856	Biological Process	glycine metabolic process
GO:0000990	3	8	0.375	0.000542265	0.00574399	Molecular Function	transcription factor activity, core RNA polymerase binding
GO:0000996	3	8	0.375	0.000542265	0.00574399	Molecular Function	core DNA-dependent RNA polymerase binding promoter specificity activity
GO:0004356	3	8	0.375	0.000542265	0.00574399	Molecular Function	glutamate-ammonia ligase activity
GO:0016211	3	8	0.375	0.000542265	0.00574399	Molecular Function	ammonia ligase activity
GO:0016880	3	8	0.375	0.000542265	0.00574399	Molecular Function	acid-ammonia (or amide) ligase activity
GO:0016987	3	8	0.375	0.000542265	0.00574399	Molecular Function	sigma factor activity
GO:0005840	26	346	0.075	0.00055461	0.0021176	Cellular Component	ribosome
GO:0009142	6	37	0.162	0.00093724	0.0151457	Biological Process	nucleoside triphosphate biosynthetic process
GO:0009145	6	37	0.162	0.00093724	0.0151457	Biological Process	purine nucleoside triphosphate biosynthetic process
GO:0009201	6	37	0.162	0.00093724	0.0151457	Biological Process	ribonucleoside triphosphate biosynthetic process
GO:0009206	6	37	0.162	0.00093724	0.0151457	Biological Process	purine ribonucleoside triphosphate biosynthetic process
GO:0006817	2	2	1	0.00098481	0.0151457	Biological Process	phosphate ion transport
GO:0009657	2	2	1	0.00098481	0.0151457	Biological Process	plastid organization
GO:0009668	2	2	1	0.00098481	0.0151457	Biological Process	plastid membrane organization
GO:0010027	2	2	1	0.00098481	0.0151457	Biological Process	thylakoid membrane organization
GO:0016832	3	10	0.3	0.00112457	0.0114867	Molecular Function	aldehyde-lyase activity
GO:0006412	27	461	0.059	0.00132833	0.0197479	Biological Process	translation
GO:0008883	2	3	0.667	0.001423	0.013881	Molecular Function	glutamyl-tRNA reductase activity
GO:0046034	10	103	0.097	0.00144442	0.020781	Biological Process	ATP metabolic process
GO:0016655	4	23	0.174	0.00145604	0.013881	Molecular Function	oxidoreductase activity, acting on NAD(P)H, quinone or similar compound as acceptor
GO:0009512	2	2	1	0.00147561	0.00538917	Cellular Component	cytochrome b6f complex
GO:0043043	27	466	0.058	0.00155434	0.0216636	Biological Process	peptide biosynthetic process
GO:0019829	7	78	0.09	0.00161108	0.0139937	Molecular Function	cation-transporting ATPase activity
GO:0042625	7	78	0.09	0.00161108	0.0139937	Molecular Function	ATPase coupled ion transmembrane transporter activity
GO:0016651	6	58	0.103	0.00166359	0.0139937	Molecular Function	oxidoreductase activity, acting on NAD(P)H
GO:0016791	6	58	0.103	0.00166359	0.0139937	Molecular Function	phosphatase activity
GO:0008237	5	40	0.125	0.00173842	0.0142054	Molecular Function	metallopeptidase activity
GO:0016020	91	1913	0.048	0.00177046	0.0061966	Cellular Component	membrane
GO:0009127	6	42	0.143	0.00185419	0.0241461	Biological Process	purine nucleoside monophosphate biosynthetic process
GO:0009168	6	42	0.143	0.00185419	0.0241461	Biological Process	purine ribonucleoside monophosphate biosynthetic process
GO:0009069	5	29	0.172	0.00189488	0.0241461	Biological Process	serine family amino acid metabolic process
GO:0009144	10	108	0.093	0.00206622	0.0242509	Biological Process	purine nucleoside triphosphate metabolic process
GO:0009199	10	108	0.093	0.00206622	0.0242509	Biological Process	ribonucleoside triphosphate metabolic process
GO:0009205	10	108	0.093	0.00206622	0.0242509	Biological Process	purine ribonucleoside triphosphate metabolic process
GO:0009141	10	109	0.092	0.00221325	0.0249362	Biological Process	nucleoside triphosphate metabolic process
GO:0006518	27	478	0.056	0.00223643	0.0249362	Biological Process	peptide metabolic process
GO:0019725	9	93	0.097	0.00252645	0.0274828	Biological Process	cellular homeostasis
GO:0009156	6	45	0.133	0.00266102	0.0282575	Biological Process	ribonucleoside monophosphate biosynthetic process
GO:0030529	26	385	0.068	0.00270939	0.00867829	Cellular Component	intracellular ribonucleoprotein complex
GO:1990904	26	385	0.068	0.00270939	0.00867829	Cellular Component	ribonucleoprotein complex
GO:0044425	53	981	0.054	0.00278945	0.00867829	Cellular Component	membrane part
GO:0009126	10	113	0.088	0.00288783	0.0287774	Biological Process	purine nucleoside monophosphate metabolic process
GO:0009167	10	113	0.088	0.00288783	0.0287774	Biological Process	purine ribonucleoside monophosphate metabolic process
GO:0043604	27	487	0.055	0.00290355	0.0287774	Biological Process	amide biosynthetic process
GO:0003824	185	7286	0.025	0.00298083	0.0236811	Molecular Function	catalytic activity
GO:0009161	10	116	0.086	0.00349426	0.0338791	Biological Process	ribonucleoside monophosphate metabolic process
GO:0009124	6	48	0.125	0.00370616	0.0351691	Biological Process	nucleoside monophosphate biosynthetic process
GO:0042592	9	99	0.091	0.00386156	0.0358803	Biological Process	homeostatic process
GO:0043228	34	565	0.06	0.00400707	0.0116067	Cellular Component	non-membrane-bounded organelle
GO:0043232	34	565	0.06	0.00400707	0.0116067	Cellular Component	intracellular non-membrane-bounded organelle
GO:0009123	10	119	0.084	0.00419778	0.0382083	Biological Process	nucleoside monophosphate metabolic process
GO:0044237	156	4235	0.037	0.00430178	0.0383719	Biological Process	cellular metabolic process
GO:0055114	55	1238	0.044	0.00451318	0.0394682	Biological Process	oxidation-reduction process
GO:0043603	27	505	0.053	0.0047555	0.0407875	Biological Process	cellular amide metabolic process
GO:0006270	2	4	0.5	0.00566569	0.0467944	Biological Process	DNA replication initiation
GO:0015995	2	4	0.5	0.00566569	0.0467944	Biological Process	chlorophyll biosynthetic process
GO:0016638	3	17	0.176	0.00568596	0.0439509	Molecular Function	oxidoreductase activity, acting on the CH-NH2 group of donors
GO:0009152	6	53	0.113	0.00608439	0.0492512	Biological Process	purine ribonucleotide biosynthetic process
GO:1901606	4	24	0.167	0.006184	0.0492512	Biological Process	alpha-amino acid catabolic process
GO:0045454	8	88	0.091	0.00631749	0.0494316	Biological Process	cell redox homeostasis
GO:0009055	14	298	0.047	0.00632237	0.0475842	Molecular Function	electron carrier activity
GO:0042578	7	100	0.07	0.00649208	0.0476086	Molecular Function	phosphoric ester hydrolase activity
GO:1901677	2	6	0.333	0.00680981	0.0486901	Molecular Function	phosphate transmembrane transporter activity

## Sheet: Table S4
Table S4. The significantly enriched KEGG pathways (q-value <0.05) for the up-regulated DEGs in green celery comparing with other two verieties of celery.
Pathway term	DEG number	Q-value	Ratio
Photosynthesis	48	3.53565e-45	0.432
Photosynthesis - antenna proteins	17	2.10262e-22	0.81
Metabolic pathways	171	8.39319e-11	0.04
Porphyrin and chlorophyll metabolism	19	1.90485e-10	0.192
Carbon fixation in photosynthetic organisms	24	2.58736e-10	0.141
Glyoxylate and dicarboxylate metabolism	20	3.8837e-10	0.169
Carbon metabolism	39	6.68476e-09	0.079
Biosynthesis of secondary metabolites	88	0.000152181	0.04
Ribosome	28	0.000164576	0.063
Pentose phosphate pathway	11	0.0142729	0.075
Glycine, serine and threonine metabolism	10	0.0142729	0.08
Carotenoid biosynthesis	8	0.0398849	0.079
Glycolysis / Gluconeogenesis	13	0.0486857	0.058

## Sheet: Table S5
Table S5. The main compounds involved in chlorophyll biosynthesis pathway in plant.
Compounds	Abbreviation	Formula	KEGG Entry
L-Glutamyl-tRNA	Glu-tRNA	C20H28N6O13PR(C5H8O6PR)n	C02987
L-Glutamate 1-semialdehyde	GSA	C5H9NO3	C03741
5-Amino-4-oxovaleric acid	ALA	C5H9NO3	C00430
Porphobilinogen	PBG	C10H14N2O4	C00931
Hydroxymethylbilane	HMB	C40H46N4O17	C01024
Uroporphyrinogen III	UPIII	C40H44N4O16	C01051
Coproporphyrinogen III	CPIII	C36H44N4O8	C03263
Protoporphyrinogen IX	Protogen IX	C34H40N4O4	C01079
Protoporphyrin IX	Proto IX	C34H34N4O4	C02191
Mg-protoporphyrin IX	Mg-Proto IX	C34H32MgN4O4	C03516
Mg-Protoporphyrin IX 13-monomethyl ester	Mg-PME	C35H34MgN4O4	C04536
Divinylprotochlorophyllide	DV-Pchlide	C35H30MgN4O5	C11831
Protochlorophyllide a	Pchlide a	C35H32MgN4O5	C02880
Divinyl chlorophyllide a	DV-Chlide a	C35H32MgN4O5	C11832
Chlorophyllide a	Chlide a	C35H34MgN4O5	C02139
Chlorophyll a	Chl a	C55H72MgN4O5	C05306
Chlorophyllide b	Chlide b	C35H32MgN4O6	C16541
Chlorophyll b	Chl b	C55H70MgN4O6	C05307
Enzyme	Gene	Root	Stem	Leaf
GluTR	Ag9G02836.1	6.15026	83.5496	263.389
GluTR	Ag3G01886.1	73.1963	75.7692	259.084
GSA-AM	Ag8G02001.1	29.8891	64.0411	130.734
ALAD	Ag3G01331.1	35.5981	72.1659	96.6089
UROD	Ag5G02412.1	11.1041	24.3543	48.6002
UROD	Ag1G03185.1	3.99154	21.3165	117.013
CPOX	Ag1G03686.1	18.0682	30.3014	52.7026
CHLH/I/D	Ag2G01417.1	0.285686	93.3502	311.155
CHLH/I/D	Ag8G01520.1	10.1279	27.604	55.9004
MgPMT	Ag4G00225.1	4.30438	40.5525	113.589
MgPMEC	Ag1G01569.1	2.88644	170.932	503.881
MgPMEC	AgUnG00883.1	0.0381277	8.85066	33.1154
DVR	Ag0G01942.1	0.323656	12.0199	33.1061
POR	Ag1G03379.1	7.15176	105.462	226.669
POR	Ag2G00358.1	2.15101	238.358	810.77
CAO	AgUnG00135.1	5.99244	82.5955	237.326
Enzyme	Gene	White	Green	Red
GluTR	Ag9G02836.1	11.253	129.534	9.78991
GluTR	Ag3G01886.1	46.7326	82.8415	38.3795
GSA-AM	Ag8G02001.1	23.5548	94.5125	30.4604
ALAD	Ag3G01331.1	46.1359	76.1156	37.5177
UROD	Ag5G02412.1	12.8036	28.9402	13.5764
UROD	Ag1G03185.1	3.8369	24.2066	5.70948
CPOX	Ag1G03686.1	16.8167	42.8561	22.2022
CHLH/I/D	Ag2G01417.1	5.00906	135.156	3.81854
CHLH/I/D	Ag8G01520.1	8.52369	33.3246	9.84611
MgPMT	Ag4G00225.1	9.42852	58.3897	10.6654
MgPMEC	Ag1G01569.1	11.1758	208.108	11.6616
MgPMEC	AgUnG00883.1	0.132608	9.74076	0.0384492
DVR	Ag0G01942.1	4.33436	19.1251	5.41261
POR	Ag1G03379.1	7.257	160.469	10.9287
POR	Ag2G00358.1	16.0708	229.125	10.5807
CAO	AgUnG00135.1	6.98805	51.6988	4.06861

## Sheet: Table S6
Table S6. The main enzymes and genes involved in chlorophyll biosynthesis in Arabidopsis according to the KEGG database. The candidated chlorophyll biosynthesis related genes in celery, coriander, carrot, lettuce, grape, and ginseng were identified by comparing with Arabidopsis.
Enzyme	Abbreviation	Gene name	Arabidopsis		Celery		Coriander		Carrot		Lettuce		Grape		Ginseng
			Gene ID	Gene number	Gene ID	Gene number	Gene ID	Gene number	Gene ID	Gene number	Gene ID	Gene number	Gene ID	Gene number	Gene ID	Gene number
Glutamyl-tRNA reductase	GluTR	HEMA1 HEMA2 HEMA3	At1g58290; At1g09940; At2g31250;	3	Ag10G02836.1; Ag4G01886.1; Ag1G00797.1;	3	Cs03G00259.1; CsUnG05384.1; Cs06G01855.1; Cs09G04652.1; Cs09G04651.1;	5	DCAR_020032; DCAR_009549; DCAR_029184;	3	Lsat_1_v5_gn_6_106760.1; Lsat_1_v5_gn_5_110760.1; Lsat_1_v5_gn_9_114080.3;	3	VIT_218s0001g08110.2; VIT_203s0097g00710.1;	2	Pg_S0616.3; Pg_S0247.27; Pg_S1429.11; Pg_S7220.7; Pg_S2708.28; Pg_S2651.1; Pg_S1425.25; Pg_S1691.4;	8
Glutamate-1-semialdehyde-2,1-aminomutase	GSA-AM	GSA1 GSA2	At5g63570; At3g48730;	2	Ag9G02001.1; Ag9G00527.1; Ag9G00526.1;	3	Cs10G02165.1; Cs06G02197.1;	2	DCAR_021646;	1	Lsat_1_v5_gn_1_32701.1;	1	VIT_217s0000g00900.1;	1	Pg_S0615.6; Pg_S4541.1; Pg_S0570.5; Pg_S6677.3; Pg_S0570.6; Pg_S0570.4; Pg_S4966.8; Pg_S0570.7; Pg_S6571.2; Pg_S1270.14; Pg_S2143.15; Pg_S3205.9;	12
δ-Aminolevulinic acid dehydratase	ALAD	HEMB1 HEMB2	At1g69740; At1g44318;	2	Ag4G01331.1;	1	Cs03G03092.1;	1	DCAR_016682;	1	Lsat_1_v5_gn_8_141520.2; Lsat_1_v5_gn_8_139480.2;	2	VIT_218s0001g02550.1;	1	Pg_S8341.1; Pg_S0095.27;	2
Porphobilinogen deaminase	PBGD	HEMC	At5g08280;	1	Ag2G01358.1; Ag3G02391.1;	2	CsUnG01723.1; Cs10G01294.1;	2	DCAR_013737;	1	Lsat_1_v5_gn_7_112100.2;	1	VIT_200s0759g00010.3;	1	Pg_S1142.4; Pg_S4032.1; Pg_S2118.5; Pg_S2118.6;	4
Uroporphyrinogen Ⅲ synthase	UROS	HEMD	At2g26540;	1	Ag2G00330.1;	1	Cs02G00391.1;	1	DCAR_019467;	1	Lsat_1_v5_gn_1_20480.3; Lsat_1_v5_gn_4_124200.3;	2	VIT_218s0001g11090.1;	1	Pg_S6113.1; Pg_S6571.7;	2
Uroporphyrinogen Ⅲ decarboxylase	UROD	HEME1 HEME2	At2g40490; At3g14930;	2	Ag6G02412.1; Ag11G03185.1;	2	Cs07G01992.1; Cs03G01425.1;	2	DCAR_024057; DCAR_021024;	2	Lsat_1_v5_gn_2_125401.2; Lsat_1_v5_gn_7_73881.1;	2	VIT_213s0067g02450.1; VIT_219s0014g01330.1;	2	Pg_S1348.15; Pg_S2608.16; Pg_S6573.1; Pg_S7384.1; Pg_S7077.3; Pg_S3639.5;	6
Coproporphyrinogen Ⅲ oxidase	CPOX	HEMF1 HEMF2	At1g03475; At4g03205;	2	Ag11G03686.1;	1	Cs01G00140.1;	1	DCAR_024972;	1	Lsat_1_v5_gn_3_111240.2;	1	VIT_203s0017g02330.1;	1	Pg_S6857.1; Pg_S3513.16;	2
Protoporphyrinogen Ⅸ oxidase	PPOX	HEMG1 HEMG2	At5g14220; At4g01690;	2	Ag9G00410.1; Ag9G02371.1;	2	Cs10G02292.1; Cs06G00549.1;	2	DCAR_021768; DCAR_002940;	2	Lsat_1_v5_gn_4_185401.2; Lsat_1_v5_gn_9_7041.2;	2	VIT_214s0171g00190.2; VIT_207s0005g02540.1;	2	Pg_S1338.8; Pg_S1338.9; Pg_S0896.33; Pg_S7168.3; Pg_S3049.32; Pg_S3049.33; Pg_S4077.1;	7
Magnesium chelatase H/I/D subunit	CHLH/I/D	CHLH CHLI1 CHLI2 CHLD	At5g13630; At4g18490; At5g45930; At1g08520;	4	Ag3G01417.1; Ag7G00807.1; Ag9G01520.1;	3	CsUnG06484.1; Cs10G00001.1; Cs04G02710.1; Cs06G01542.1; CsUnG05443.1;	5	DCAR_013602; DCAR_004025; DCAR_002090;	3	Lsat_1_v5_gn_9_29020.1; Lsat_1_v5_gn_9_29121.3; Lsat_1_v5_gn_5_109040.1; Lsat_1_v5_gn_4_50480.1; Lsat_1_v5_gn_2_111701.1;	5	VIT_208s0007g08540.3; VIT_210s0003g00890.1; VIT_206s0061g00010.1; VIT_200s0965g00010.1;	4	Pg_S6181.10; Pg_S4256.2; Pg_S7541.2; Pg_S6522.6; Pg_S5860.3; Pg_S1528.20; Pg_S0626.1; Pg_S4192.2;	8
SAM Mg-protoporphyrin Ⅸ methyltransferase	MgPMT	CHLM	At4g25080;	1	Ag5G00225.1;	1	Cs07G00840.1;	1	DCAR_025652;	1	Lsat_1_v5_gn_4_84561.1;	1	VIT_217s0000g00280.1;	1	Pg_S0612.17; Pg_S0033.7;	2
Mg-Proto Ⅸ monomethyl ester cyclase	MgPMEC	CRD1	At3g56940;	1	Ag2G01569.1; AgUnG00882.1; AgUnG00883.1;	3	CsUnG03873.1; CsUnG00289.1; Cs10G00187.1;	3	DCAR_013513; DCAR_016944;	2	Lsat_1_v5_gn_9_30221.1;	1	VIT_208s0040g00390.1;	1	Pg_S1170.11; Pg_S0431.39; Pg_S1416.39; Pg_S0292.29;	4
3,8-divinyl Chlide 8-vinyl reductase	DVR	DVR	At5g18660;	1	Ag1G01942.1;	1	Cs11G01214.1; Cs03G01962.1;	2	DCAR_030562; DCAR_030560; DCAR_030558;	3	Lsat_1_v5_gn_3_24840.2;	1	VIT_205s0020g01840.1;	1	Pg_S1214.40; Pg_S0333.13; Pg_S3125.21;	3
NADPH:Protochlorophyllide oxidoreductase	POR	PROA PROB PROC	At5g54190; At4g27440; At1g03630;	3	Ag11G03379.1; Ag3G00358.1;	2	Cs04G00323.1; Cs03G01640.1;	2	DCAR_013086; DCAR_021236;	2	Lsat_1_v5_gn_7_105400.1; Lsat_1_v5_gn_5_6580.1; Lsat_1_v5_gn_3_41481.1;	3	VIT_219s0014g03160.3; VIT_212s0059g00270.1;	2	Pg_S2145.24; Pg_S5402.8; Pg_S7163.5; Pg_S4995.3; Pg_S2832.4; Pg_S3069.1; Pg_S2946.32; Pg_S1969.5; Pg_S1811.2; Pg_S0960.1; Pg_S1599.1; Pg_S3696.2; Pg_S0420.22;	13
Chlorophyll synthase	CHLG	CHLG	At3g51820;	1	Ag10G00937.1;	1	CsUnG04840.1; Cs08G01454.1;	2	DCAR_015394;	1	Lsat_1_v5_gn_8_101501.1;	1	VIT_208s0105g00590.1;	1	Pg_S6955.4; Pg_S1439.28;	2
Chlorophyllide a oxygenase	CAO	CAO	At1g44446;	1	AgUnG00135.1;	1	Cs10G00626.1;	1	DCAR_014388;	1	Lsat_1_v5_gn_1_8361.1;	1	VIT_218s0001g02700.1;	1	Pg_S0095.6; Pg_S4924.4;	2
Total		Total		27		27		32		25		27		22		77	237

## Sheet: Table S7
Table S7. The main compounds involved in carotenoid biosynthesis pathway in plant.
Compound	Abbreviation	Entry
Geranylgeranyl pyrophosphate	GGPP	C00353
Phytoene	Phytoene	C05421
9,15,9'-tricis-ζ-Carotene	T-ζ-Carotene	C19764
9,9'-dicis-ζ-Carotene	D-ζ-Carotene	C15857
7,9,7',9'-tetracis-Lycopene	T-Lycopene	C15858
all-trans-ζ-Carotene	AT-ζ-Carotene	C05430
Lycopene	Lycopene	C05432
δ-Carotene	δ-Carotene	C08586
ε-Carotene	ε-Carotene	C16276
α-Carotene	α-Carotene	C05433
Zeinoxanthin	Zeinoxanthin	C08590
α-Cryptoxanthin	α-Cryptoxan	C15981
Lutein	Lutein	C08601
γ-Carotene	γ-Carotene	C05435
β-Carotene	β-Carotene	C02094
9-cis-β-Carotene	9-cis-β-Carotene	C20484
9-cis-10'-Apo-β-carotenal	cis-A-β-caro	C20692
Carlactone	Carlactone	C20693
Zeaxanthin	Zeaxanthin	C06098
Violaxanthin	Violaxanthin	C08614
Xanthoxin	Xanthoxin	C13453
Abscisic aldehyde	Abscisic aldehyde	C13455
Abscisic acid	Abscisic acid	C06082

## Sheet: Table S8
Table S8. The main enzymes and genes involved in carotenoid biosynthesis in Arabidopsis according to the KEGG database. The candidated carotenoid biosynthesis related genes in celery, coriander, carrot, lettuce, grape, and ginseng were identified by comparing with Arabidopsis.
Enzyme	Abbreviation	Arabidopsis		Celery		Coriander		Carrot		Lettuce		Grape		Ginseng
		Gene ID	Gene number	Gene ID	Gene number	Gene ID	Gene number	Gene ID	Gene number	Gene ID	Gene number	Gene ID	Gene number	Gene ID	Gene number
abscisic aldehyde oxidase 3	AAO3	AT2G27150	1	Ag6G01224.1; Ag6G01225.1; Ag6G02215.1; Ag6G02216.1; Ag10G02792.1	5	Cs09G00769.1; Cs09G00771.1; Cs09G00772.1; Cs09G00773.1; Cs09G00774.1; CsUnG05377.1; CsUnG05378.1;	7	DCAR_022905; DCAR_022906; DCAR_031841;	3	Lsat_1_v5_gn_6_28341.1;	1	VIT_206s0009g00770.1; VIT_218s0041g02390.1; VIT_218s0041g02400.1; VIT_218s0041g02410.1; VIT_218s0041g02430.1;	5	Pg_S0858.8; Pg_S1530.11; Pg_S1530.32;	3
xanthoxin dehydrogenase	ABA2	AT1G52340	1	Ag3G00649.1; Ag3G00650.1; Ag5G02848.1; Ag6G02341.1	4	Cs06G02724.1; Cs07G03275.1; Cs09G00983.1; Cs09G00992.1;	4	DCAR_005308; DCAR_013424; DCAR_023926;	3	Lsat_1_v5_gn_1_57701.2; Lsat_1_v5_gn_2_105900.1; Lsat_1_v5_gn_9_39540.3;	3	VIT_206s0080g00980.1; VIT_206s0080g00990.1; VIT_206s0080g01000.1; VIT_206s0080g01020.1; VIT_208s0007g02700.1; VIT_208s0007g02720.2; VIT_213s0019g01010.1;	7	Pg_S0001.14; Pg_S1849.16; Pg_S4477.7; Pg_S8338.1; Pg_S8338.2;	5
beta-carotene 3-hydroxylase	β-OHASE	AT5G52570; AT4G25700	2	Ag3G02005.1; Ag4G01735.1; Ag10G02588.1	3	Cs03G00502.1; Cs08G02103.1; Cs09G04806.1;	3	DCAR_009395; DCAR_014519; DCAR_020269;	3	Lsat_1_v5_gn_9_56521.3;	1	VIT_202s0025g00240.2; VIT_216s0050g01090.1;	2	Pg_S0225.9; Pg_S0760.46; Pg_S1358.31; Pg_S3085.11; Pg_S4288.6;	5
carotenoid cleavage dioxygenase 7	CCD7	AT2G44990	1	Ag1G00121.1	1	Cs11G00112.1;	1	DCAR_031889;	1	Lsat_1_v5_gn_3_129760.1; Lsat_1_v5_gn_3_130581.1; Lsat_1_v5_gn_3_130781.1;	3	VIT_215s0021g02190.1;	1	Pg_S1852.17; Pg_S3620.2;	2
carotenoid cleavage dioxygenase 8	CCD8	AT4G32810	1	Ag7G00321.1	1	Cs04G03166.1;	1	DCAR_004470;	1	Lsat_1_v5_gn_1_46661.1; Lsat_1_v5_gn_6_23181.2;	2	VIT_204s0008g03380.1;	1	Pg_S4690.1; Pg_S7528.4;	2
carotenoid isomerase	CRTISO	AT1G06820	1	Ag3G00688.1	1	Cs03G02640.1;	1	DCAR_013459;	1	Lsat_1_v5_gn_9_13960.1;	1	VIT_208s0032g00800.1;	1	Pg_S2735.14; Pg_S4429.13;	2
beta-ring hydroxylase	CYP97(A3)	AT1G31800	1	Ag5G02913.1	1	CsUnG03604.1;	1	DCAR_023843;	1	Lsat_1_v5_gn_2_16321.1;	1	VIT_204s0023g00080.1;	1	Pg_S1520.2; Pg_S1520.3; Pg_S1537.1;	3
beta-carotene isomerase	D27	AT1G03055	1	NaN	0	Cs08G01842.1;	1	NaN;	0	Lsat_1_v5_gn_8_94460.1;	1	NaN;	0	Pg_S1815.34;	1
carotenoid epsilon-ring hydroxylase	LUT1	AT3G53130	1	Ag2G02962.1	1	Cs08G02598.1; Cs09G03243.1;	2	DCAR_017658;	1	Lsat_1_v5_gn_1_52661.2;	1	VIT_208s0007g04530.1;	1	Pg_S0338.8; Pg_S0555.3; Pg_S1647.32; Pg_S5049.11;	4
lycopene epsilon-cyclase	LUT2(LYCE)	AT5G57030	1	Ag8G00262.1	1	Cs05G00306.1;	1	DCAR_028276;	1	Lsat_1_v5_gn_7_34600.1;	1	VIT_211s0016g01880.1;	1	Pg_S1157.43; Pg_S3732.2;	2
lycopene beta-cyclase	LYC(LYCB)	AT3G10230	1	Ag6G02176.1; Ag10G02300.1	2	Cs03G00846.1; Cs09G00811.1;	2	DCAR_020544; DCAR_022896;	2	Lsat_1_v5_gn_5_159240.1; Lsat_1_v5_gn_6_38441.1;	2	VIT_206s0080g00810.1; VIT_208s0007g05690.1;	2	Pg_S0662.21; Pg_S2369.24; Pg_S7780.7; Pg_S8810.2;	4
nine-cis-epoxycarotenoid dioxygenase	NCED	AT1G78390; AT3G14440; AT1G30100; AT3G24220; AT4G18350; AT4G19170	6	Ag2G00057.1; Ag2G02242.1; Ag11G04917.1; Ag3G02454.1; Ag7G00927.1; Ag8G00774.1; Ag9G01659.1; AgUnG01515.1	8	Cs02G00204.1; Cs03G01450.1; Cs04G02571.1; Cs05G01411.1; Cs06G01274.1; Cs08G01928.1; Cs09G05116.1; Cs10G01383.1; Cs10G02905.1;	9	DCAR_002269; DCAR_003908; DCAR_004826; DCAR_013799; DCAR_017563; DCAR_019639; DCAR_021059; DCAR_027908; DCAR_030904;	9	Lsat_1_v5_gn_1_6181.1; Lsat_1_v5_gn_5_120740.1; Lsat_1_v5_gn_5_64880.3; Lsat_1_v5_gn_6_15161.1; Lsat_1_v5_gn_6_63581.2; Lsat_1_v5_gn_6_71300.1; Lsat_1_v5_gn_7_100040.1; Lsat_1_v5_gn_7_28540.1; Lsat_1_v5_gn_9_101981.2;	9	VIT_202s0087g00910.1; VIT_202s0087g00930.1; VIT_205s0051g00670.1; VIT_210s0003g03750.1; VIT_216s0039g01370.1; VIT_219s0093g00550.1;	6	Pg_S0448.1; Pg_S0448.3; Pg_S0731.12; Pg_S0992.59; Pg_S1605.8; Pg_S1728.5; Pg_S2813.3; Pg_S3250.4; Pg_S3589.17; Pg_S3831.8; Pg_S4227.11; Pg_S5203.1;	12
non-photochemical quenching 1	NPQ1	AT1G08550	1	Ag2G01546.1; Ag3G02818.1	2	Cs08G01111.1; Cs10G00075.1;	2	DCAR_013654;	1	Lsat_1_v5_gn_7_62281.1;	1	VIT_204s0043g01010.2;	1	Pg_S0431.1; Pg_S2456.16;	2
phytoene desaturase	PDS	AT4G14210	1	Ag4G00198.1	1	CsUnG01288.1;	1	DCAR_000109; DCAR_016085;	2	Lsat_1_v5_gn_4_89381.1;	1	VIT_209s0002g00100.3;	1	Pg_S5153.12; Pg_S6170.5;	2
PHYTOENE SYNTHASE	PSY	AT5G17230	1	Ag11G03500.1; Ag4G01350.1; Ag5G02648.1	3	Cs03G03038.1; Cs06G02639.1; Cs07G03129.1;	3	DCAR_010057; DCAR_023043; DCAR_024333;	3	Lsat_1_v5_gn_2_71880.3; Lsat_1_v5_gn_3_67861.1; Lsat_1_v5_gn_6_52200.1;	3	VIT_204s0079g00680.6; VIT_206s0004g00820.1; VIT_212s0028g00960.1;	3	Pg_S1881.17; Pg_S2035.18; Pg_S3878.16; Pg_S5486.5; Pg_S5881.8; Pg_S6893.7; Pg_S8673.1;	7
zeta-carotene desaturase	ZDS	AT3G04870	1	Ag4G00806.1; Ag5G00027.1; Ag6G01958.1; Ag10G01744.1; AgUnG00992.1	5	Cs07G01091.1; Cs09G01250.1;	2	DCAR_006616; DCAR_025321;	2	Lsat_1_v5_gn_2_66260.1;	1	VIT_214s0030g01740.1;	1	Pg_S0056.9; Pg_S2555.4; Pg_S2555.5;	3
zeaxanthin epoxidase	ZEP	AT5G67030	1	Ag5G00282.1; Ag10G00403.1	2	Cs07G00357.1; CsUnG03125.1;	2	DCAR_015695; DCAR_025735;	2	Lsat_1_v5_gn_3_90761.1;	1	VIT_207s0031g00620.1; VIT_213s0156g00350.1;	2	Pg_S0001.7; Pg_S0032.12; Pg_S0095.26; Pg_S0942.1; Pg_S1076.8; Pg_S1652.19; Pg_S4990.3; Pg_S4990.4; Pg_S5872.6; Pg_S7775.1; Pg_S7775.2;	11
zeta-carotene isomerase	ZISO	AT1G10830	1	Ag5G02765.1	1	Cs07G03240.1;	1	DCAR_023800;	1	Lsat_1_v5_gn_2_48240.3;	1	VIT_205s0062g01110.1;	1	Pg_S1642.11; Pg_S6426.5;	2
Total			24		42		44		37		34		37		72	290

## Sheet: Table S9
Table S9. The differential gene expression analyses for the candidated chlorophyll biosynthesis related genes in celery using RNA-seq data. The expression data contain three tissues (leaf, petiole and root of green celery) and 3 different-colored petiole varieties (white, red, and green celery) with three replications.
Leaf vs Root	Enzyme	Gene_id	Radcount_leaf	Readcount_root	Log2FoldChange	P-value	P-adjust
	GluTR	Ag10G02836.1	17483.6	320.61	5.769	6.32e-50	1.88e-48
	GluTR	Ag4G01886.1	12953.6	2865.21	2.1766	1.04e-28	1.54e-27
	GluTR	Ag1G00797.1	231.416	508.82	-1.1367	1.91e-05	6.69e-05
	GSA-AM	Ag9G02001.1	5404.02	970.046	2.4779	1.58e-34	2.95e-33
	GSA-AM	Ag9G00527.1	Not-DGE
	GSA-AM	Ag9G00526.1	Not-DGE
	ALAD	Ag4G01331.1	3995.58	1153.64	1.7922	2.06e-19	2.03e-18
	PBGD	Ag2G01358.1	1037.02	339.19	1.6123	1.04e-13	7.43e-13
	PBGD	Ag3G02391.1	2133.19	138.774	3.9422	2.77e-66	1.32e-64
	UROS	Ag2G00330.1	1256.63	367.488	1.7738	1.69e-16	1.42e-15
	UROD	Ag6G02412.1	1771.85	316.793	2.4836	6.99e-31	1.12e-29
	UROD	Ag11G03185.1	6456.08	172.308	5.2276	1.75e-59	6.93e-58
	CPOX	Ag11G03686.1	2146.24	577.393	1.8942	3.3e-20	3.39e-19
	PPOX	Ag9G00410.1	Not-DGE
	PPOX	Ag9G02371.1	2126.62	846.348	1.3292	4.21e-11	2.51e-10
	CHLH/I/D	Ag3G01417.1	36145.4	26.0674	10.437	2.84e-196	1.44e-193
	CHLH/I/D	Ag7G00807.1	4380.38	151.158	4.8569	7.52e-60	3.01e-58
	CHLH/I/D	Ag9G01520.1	3454.54	488.669	2.8216	2.53e-41	5.91e-40
	MgPMT	Ag5G00225.1	3767.62	112.213	5.0693	1.64e-103	1.71e-101
	MgPMEC	Ag2G01569.1	26810.3	120.145	7.8019	4.48e-107	5.14e-105
	MgPMEC	AgUnG00882.1	Not-DGE
	MgPMEC	AgUnG00883.1	333.354	0.306913	10.085	1.03e-68	5.26e-67
	DVR	Ag1G01942.1	1392.72	10.6556	7.0301	4.78e-54	1.61e-52
	POR	Ag11G03379.1	8566.27	212.3	5.3345	7.81e-120	1.12e-117
	POR	Ag3G00358.1	22424.2	47.0979	8.8952	5.84e-239	7.28e-236
	CHLG	Ag10G00937.1	901.283	396.944	1.183	3.91e-08	1.83e-07
	CAO	AgUnG00135.1	12572.6	249.455	5.6554	1.11e-132	2.02e-130
Leaf vs Petiole	Enzyme	Gene_id	Readcount_leaf	Readcount_petiole	Log2FoldChange	P-value	P-adjust
	GluTR	Ag10G02836.1	17215.9	4983.83	1.7884	1.39e-10	3.9e-09
	GluTR	Ag4G01886.1	12757.8	3399.47	1.908	1.76e-20	2.01e-18
	GluTR	Ag1G00797.1	Not-DGE
	GSA-AM	Ag9G02001.1	5323.76	2379.34	1.1619	2.71e-08	5.04e-07
	GSA-AM	Ag9G00527.1	Not-DGE
	GSA-AM	Ag9G00526.1	Not-DGE
	ALAD	Ag4G01331.1	3936.1	2677.97	0.55562	0.0081912	0.035586
	PBGD	Ag2G01358.1	1021.49	515.644	0.98623	9.88e-06	0.00010628
	PBGD	Ag3G02391.1	2100.94	721.494	1.542	2.47e-13	1.06e-11
	UROS	Ag2G00330.1	1237.84	586.425	1.0778	8.27e-07	1.13e-05
	UROD	Ag6G02412.1	1745.19	796.441	1.1317	1.23e-07	2.02e-06
	UROD	Ag11G03185.1	6357.88	1055.54	2.5906	2.86e-24	5.05e-22
	CPOX	Ag11G03686.1	2114.21	1107.77	0.93246	1.11e-05	0.00011722
	PPOX	Ag9G00410.1	Not-DGE
	PPOX	Ag9G02371.1	2094.81	1286.17	0.70374	0.00075803	0.0048225
	CHLH/I/D	Ag3G01417.1	35595.4	9757.04	1.8672	1.89e-19	1.94e-17
	CHLH/I/D	Ag7G00807.1	4313.99	1600.92	1.4301	8.44e-10	2.06e-08
	CHLH/I/D	Ag9G01520.1	3402.63	1529.68	1.1534	2.85e-08	5.26e-07
	MgPMT	Ag5G00225.1	3710.76	1207.24	1.62	8.28e-15	4.37e-13
	MgPMEC	Ag2G01569.1	26403.1	8155.97	1.6948	3.98e-15	2.26e-13
	MgPMEC	AgUnG00882.1	Not-DGE
	MgPMEC	AgUnG00883.1	328.357	80.0349	2.0366	1.37e-12	5.24e-11
	DVR	Ag1G01942.1	1371.38	453.999	1.5949	3.63e-09	7.94e-08
	POR	Ag11G03379.1	8436.86	3578.57	1.2373	4.89e-10	1.25e-08
	POR	Ag3G00358.1	22086.7	5917.21	1.9002	1.03e-20	1.19e-18
	CHLG	Ag10G00937.1	Not-DGE
	CAO	AgUnG00135.1	12383.2	3932.88	1.6547	1.73e-16	1.21e-14
Root vs Petiole	Enzyme	Gene_id	Readcount_root	Readcount_petiole	Log2FoldChange	P-value	P-adjust
	GluTR	Ag10G02836.1	370.259	5616.92	-3.9232	3.78e-10	3.51e-09
	GluTR	Ag4G01886.1	Not-DGE
	GluTR	Ag1G00797.1	587.663	194.902	1.5922	7.28e-07	4.62e-06
	GSA-AM	Ag9G02001.1	1120.33	2666.98	-1.2513	7.03e-08	5.1e-07
	GSA-AM	Ag9G00527.1	Not-DGE
	GSA-AM	Ag9G00526.1	Not-DGE
	ALAD	Ag4G01331.1	1332.47	3003.11	-1.1724	3.81e-07	2.51e-06
	PBGD	Ag2G01358.1	Not-DGE
	PBGD	Ag3G02391.1	160.284	812.616	-2.3419	6.71e-08	4.88e-07
	UROS	Ag2G00330.1	Not-DGE
	UROD	Ag6G02412.1	365.899	894.703	-1.29	7.58e-07	4.8e-06
	UROD	Ag11G03185.1	198.998	1189.36	-2.5794	6.88e-08	5e-07
	CPOX	Ag11G03686.1	666.858	1243.88	-0.89939	0.00023672	0.0010181
	PPOX	Ag9G00410.1	Not-DGE
	PPOX	Ag9G02371.1	Not-DGE
	CHLH/I/D	Ag3G01417.1	30.1018	10995.3	-8.5128	7.38e-32	3.02e-30
	CHLH/I/D	Ag7G00807.1	174.596	1803.73	-3.3689	1.32e-09	1.16e-08
	CHLH/I/D	Ag9G01520.1	564.444	1717.67	-1.6056	8.64e-11	8.53e-10
	MgPMT	Ag5G00225.1	129.585	1357.23	-3.3887	1.3e-34	6.07e-33
	MgPMEC	Ag2G01569.1	138.771	9174.72	-6.0469	1.12e-48	1.04e-46
	MgPMEC	AgUnG00882.1	Not-DGE
	MgPMEC	AgUnG00883.1	0.354373	90.1654	-7.9912	2.95e-15	4.29e-14
	DVR	Ag1G01942.1	12.3041	511.292	-5.3769	1.26e-22	3.04e-21
	POR	Ag11G03379.1	245.192	4026.86	-4.0377	4.31e-26	1.26e-24
	POR	Ag3G00358.1	54.3907	6653.69	-6.9347	4.07e-76	1.08e-73
	CHLG	Ag10G00937.1	Not-DGE
	CAO	AgUnG00135.1	288.092	4427.89	-3.942	4.37e-19	8.39e-18
Red vs Green	Enzyme	Gene_id	readcount_Red	readcount_Green	Log2FoldChange	P-value	P-adjust
	GluTR	Ag10G02836.1	530.518	7495.85	-3.8206	4.47e-16	4.45e-14
	GluTR	Ag4G01886.1	1570.11	3626.17	-1.2076	0.0003988	0.0080942
	GluTR	Ag1G00797.1	Not-DGE
	GSA-AM	Ag9G02001.1	1025.12	3425.33	-1.7404	4.5e-07	1.68e-05
	GSA-AM	Ag9G00527.1	Not-DGE
	GSA-AM	Ag9G00526.1	Not-DGE
	ALAD	Ag4G01331.1	1269.28	2763.55	-1.1225	0.001045	0.018533
	PBGD	Ag2G01358.1	Not-DGE
	PBGD	Ag3G02391.1	424.16	1690.69	-1.9949	3.6e-08	1.59e-06
	UROS	Ag2G00330.1	Not-DGE
	UROD	Ag6G02412.1	401.299	922.285	-1.2005	0.0012883	0.022131
	UROD	Ag11G03185.1	253.175	1165.15	-2.2023	5.57e-09	2.69e-07
	CPOX	Ag11G03686.1	734.721	1525.85	-1.0543	0.0029164	0.043795
	PPOX	Ag9G00410.1	Not-DGE
	PPOX	Ag9G02371.1	Not-DGE
	CHLH/I/D	Ag3G01417.1	353.987	13763.3	-5.281	9.09e-45	7.59e-42
	CHLH/I/D	Ag7G00807.1	1339.24	3877.51	-1.5337	6.22e-06	0.00019374
	CHLH/I/D	Ag9G01520.1	492.133	1797.18	-1.8686	1.68e-07	6.7e-06
	MgPMT	Ag5G00225.1	284.628	1692.1	-2.5717	3.29e-12	2.3e-10
	MgPMEC	Ag2G01569.1	499.715	9671.24	-4.2745	5.26e-32	1.66e-29
	MgPMEC	AgUnG00882.1	Not-DGE
	MgPMEC	AgUnG00883.1	0.297061	86.8125	-8.191	0.0003069	0.00646
	DVR	Ag1G01942.1	181.884	704.667	-1.9539	1.09e-06	3.8e-05
	POR	Ag11G03379.1	327.736	5309.59	-4.018	3.75e-28	8.67e-26
	POR	Ag3G00358.1	235.147	5552.33	-4.5615	5.39e-34	1.86e-31
	CHLG	Ag10G00937.1	Not-DGE
	CAO	AgUnG00135.1	174.019	2394.43	-3.7824	1.46e-23	2.6e-21
Red vs White	Enzyme	Gene_id	Readcount_Red	Readcount_White	Log2FoldChange	P-value	P-adjust
	GluTR	Ag10G02836.1	Not-DGE
	GluTR	Ag4G01886.1	Not-DGE
	GluTR	Ag1G00797.1	Not-DGE
	GSA-AM	Ag9G02001.1	Not-DGE
	GSA-AM	Ag9G00527.1	Not-DGE
	GSA-AM	Ag9G00526.1	Not-DGE
	ALAD	Ag4G01331.1	Not-DGE
	PBGD	Ag2G01358.1	Not-DGE
	PBGD	Ag3G02391.1	440.233	164.555	1.4197	0.00093169	0.013999
	UROS	Ag2G00330.1	Not-DGE
	UROD	Ag6G02412.1	Not-DGE
	UROD	Ag11G03185.1	Not-DGE
	CPOX	Ag11G03686.1	Not-DGE
	PPOX	Ag9G00410.1	Not-DGE
	PPOX	Ag9G02371.1	Not-DGE
	CHLH/I/D	Ag3G01417.1	Not-DGE
	CHLH/I/D	Ag7G00807.1	1391.76	501.859	1.4716	0.0008642	0.013114
	CHLH/I/D	Ag9G01520.1	Not-DGE
	MgPMT	Ag5G00225.1	Not-DGE
	MgPMEC	Ag2G01569.1	Not-DGE
	MgPMEC	AgUnG00882.1	Not-DGE
	MgPMEC	AgUnG00883.1	Not-DGE
	DVR	Ag1G01942.1	Not-DGE
	POR	Ag11G03379.1	Not-DGE
	POR	Ag3G00358.1	Not-DGE
	CHLG	Ag10G00937.1	Not-DGE
	CAO	AgUnG00135.1	Not-DGE
White vs Green	Enzyme	Gene_id	Radcount_White	Readcount_Green	Log2FoldChange	P-value	P-adjust
	GluTR	Ag10G02836.1	576.65	7292.16	-3.6606	1.51e-14	1.05e-12
	GluTR	Ag4G01886.1	1807.47	3525.62	-0.9639	0.00020369	0.0028736
	GluTR	Ag1G00797.1	Not-DGE
	GSA-AM	Ag9G02001.1	754.856	3331.12	-2.1417	3.93e-15	2.95e-13
	GSA-AM	Ag9G00527.1	Not-DGE
	GSA-AM	Ag9G00526.1	Not-DGE
	ALAD	Ag4G01331.1	1474.94	2686.21	-0.86492	0.0011597	0.012724
	PBGD	Ag2G01358.1	Not-DGE
	PBGD	Ag3G02391.1	155.988	1644.27	-3.3979	9.2e-27	1.68e-24
	UROS	Ag2G00330.1	365.529	732.447	-1.0027	0.0020387	0.020308
	UROD	Ag6G02412.1	360.521	896.867	-1.3148	3.38e-05	0.00059382
	UROD	Ag11G03185.1	163.193	1133.21	-2.7958	2.44e-17	2.14e-15
	CPOX	Ag11G03686.1	529.988	1484.18	-1.4856	3.55e-07	9.48e-06
	PPOX	Ag9G00410.1	785.356	357.289	1.1363	0.0014449	0.015256
	PPOX	Ag9G02371.1	Not-DGE
	CHLH/I/D	Ag3G01417.1	449.759	13381.4	-4.8949	3.66e-68	3.66e-65
	CHLH/I/D	Ag7G00807.1	476.042	3771.04	-2.9858	1.23e-26	2.21e-24
	CHLH/I/D	Ag9G01520.1	406.743	1748.12	-2.1036	1.26e-11	6.45e-10
	MgPMT	Ag5G00225.1	241.517	1645.69	-2.7685	1.77e-19	1.9e-17
	MgPMEC	Ag2G01569.1	459.034	9404.25	-4.3566	1.51e-55	1.03e-52
	MgPMEC	AgUnG00882.1	Not-DGE
	MgPMEC	AgUnG00883.1	1.03272	84.2348	-6.3499	0.00097379	0.010961
	DVR	Ag1G01942.1	140.779	684.99	-2.2827	2.49e-10	1.09e-08
	POR	Ag11G03379.1	212.049	5161.94	-4.6054	2e-56	1.39e-53
	POR	Ag3G00358.1	343.476	5397.26	-3.9739	1.84e-45	7.86e-43
	CHLG	Ag10G00937.1	Not-DGE
	CAO	AgUnG00135.1	286.567	2328.72	-3.0226	1.12e-24	1.82e-22

## Sheet: Table S10
Table S10. The differential gene expression analyses for the candidated carotenoid biosynthesis related genes in celery using RNA-seq data. The expression data contain three tissues (leaf, petiole and root of green celery) and three different-colored petiole varieties (white, red, and green celery) with three replications.
Leaf vs Root	Enzyme	Gene_id	Readcount_leaf	Readcount_root	Log2FoldChange	P-value	P-adjust
	AAO3	Ag6G01224.1	Not-DEG
	AAO3	Ag6G01225.1	Not-DEG
	AAO3	Ag6G02215.1	359.931	204.75	0.81385	0.018341	0.03869
	AAO3	Ag6G02216.1	231.556	124.815	0.89156	0.016701	0.035592
	AAO3	Ag10G02792.1	Not-DEG
	ABA2	Ag3G00649.1	Not-DEG
	ABA2	Ag3G00650.1	Not-DEG
	ABA2	Ag5G02848.1	0	49.1115	NaN	1.35e-13	9.56e-13
	ABA2	Ag6G02341.1	Not-DEG
	BetaOHASE	Ag3G02005.1	Not-DEG
	BetaOHASE	Ag4G01735.1	321.178	106.601	1.5911	3.16e-09	1.63e-08
	BetaOHASE	Ag10G02588.1	1307.62	1874.51	-0.51956	0.0085184	0.019404
	CCD7	Ag1G00121.1	0.753035	50.2863	-6.0613	1.51e-09	7.98e-09
	CCD8	Ag7G00321.1	4.93783	719.904	-7.1878	8.63e-38	1.79e-36
	CRTISO	Ag3G00688.1	1220.24	421.65	1.5331	4.57e-13	3.12e-12
	CYP97A3	Ag5G02913.1	1907.39	473.623	2.0098	7.08e-22	7.92e-21
	LUT1	Ag2G02962.1	1435.1	210.603	2.7686	1.4e-35	2.7e-34
	LUT2	Ag8G00262.1	3453.25	1.17267	11.524	1.37e-105	1.52e-103
	LYC	Ag6G02176.1	Not-DEG
	LYC	Ag10G02300.1	2973.44	795.582	1.9021	4.96e-21	5.34e-20
	NCED	Ag2G00057.1	58.5353	245.91	-2.0707	8.19e-12	5.12e-11
	NCED	Ag2G02242.1	357.577	698.49	-0.96599	0.0033538	0.0083243
	NCED	Ag11G04917.1	29.8094	246.091	-3.0454	1.34e-16	1.14e-15
	NCED	Ag3G02454.1	23.1414	654.286	-4.8214	3.37e-32	5.72e-31
	NCED	Ag7G00927.1	18.2544	0	Inf	3.22e-06	1.24e-05
	NCED	Ag8G00774.1	151.616	1.9918	6.2502	2.95e-32	5.02e-31
	NCED	Ag9G01659.1	Not-DEG
	NCED	AgUnG01515.1	Not-DEG
	NPQ1	Ag2G01546.1	464.362	211.362	1.1355	1.7e-06	6.75e-06
	NPQ1	Ag3G02818.1	2186.21	6.20819	8.46	9.88e-150	2.35e-147
	PDS	Ag4G00198.1	Not-DEG
	PSY	Ag11G03500.1	1088.34	93.2147	3.5454	1.89e-41	4.44e-40
	PSY	Ag4G01350.1	9077.09	940.382	3.2709	1.8e-56	6.54e-55
	PSY	Ag5G02648.1	Not-DEG
	ZDS	Ag4G00806.1	Not-DEG
	ZDS	Ag5G00027.1	2991.16	656.409	2.188	1.07e-26	1.45e-25
	ZDS	Ag6G01958.1	1074.73	505.584	1.0879	2.65e-07	1.14e-06
	ZDS	Ag10G01744.1	Not-DEG
	ZDS	AgUnG00992.1	Not-DEG
	ZEP	Ag5G00282.1	21218.1	1606.14	3.7236	2.02e-71	1.08e-69
	ZEP	Ag10G00403.1	Not-DEG
	ZISO	Ag5G02765.1	381.822	226.492	0.75344	0.0018493	0.0048302
Leaf vs Petiole	Enzyme	Gene_id	Readcount_leaf	Readcount_petiole	Log2FoldChange	P-value	P-adjust
	AAO3	Ag6G01224.1	Not-DEG
	AAO3	Ag6G01225.1	Not-DEG
	AAO3	Ag6G02215.1	354.449	50.5272	2.8104	6.06e-21	7.16e-19
	AAO3	Ag6G02216.1	228.045	25.6084	3.1546	1.29e-18	1.22e-16
	AAO3	Ag10G02792.1	Not-DEG
	ABA2	Ag3G00649.1	Not-DEG
	ABA2	Ag3G00650.1	663.515	68.269	3.2808	2.04e-28	5.5e-26
	ABA2	Ag5G02848.1	Not-DEG
	ABA2	Ag6G02341.1	Not-DEG
	BetaOHASE	Ag3G02005.1	Not-DEG
	BetaOHASE	Ag4G01735.1	Not-DEG
	BetaOHASE	Ag10G02588.1	1288	815.584	0.65922	0.0012784	0.0075935
	CCD7	Ag1G00121.1	Not-DEG
	CCD8	Ag7G00321.1	4.86408	111.783	-4.5224	6.29e-05	0.00055169
	CRTISO	Ag3G00688.1	1201.92	510.885	1.2343	3.87e-08	6.99e-07
	CYP97A3	Ag5G02913.1	1878.56	804.296	1.2238	1.32e-08	2.6e-07
	LUT1	Ag2G02962.1	1413.32	771.566	0.87322	4.3e-05	0.00039229
	LUT2	Ag8G00262.1	3401.04	1085.69	1.6474	1.6e-11	5.22e-10
	LYC	Ag6G02176.1	320.595	182.598	0.81208	0.0021117	0.011594
	LYC	Ag10G02300.1	2928.67	1377.42	1.0883	1.66e-07	2.65e-06
	NCED	Ag2G00057.1	Not-DEG
	NCED	Ag2G02242.1	352.179	115.797	1.6047	4.93e-06	5.69e-05
	NCED	Ag11G04917.1	29.3386	0.968866	4.9204	1.04e-06	1.4e-05
	NCED	Ag3G02454.1	Not-DEG
	NCED	Ag7G00927.1	Not-DEG
	NCED	Ag8G00774.1	149.392	15.8831	3.2335	3e-15	1.73e-13
	NCED	Ag9G01659.1	Not-DEG
	NCED	AgUnG01515.1	Not-DEG
	NPQ1	Ag2G01546.1	Not-DEG
	NPQ1	Ag3G02818.1	2153.09	855.158	1.3321	1.31e-10	3.69e-09
	PDS	Ag4G00198.1	Not-DEG
	PSY	Ag11G03500.1	1071.85	368.517	1.5403	8.16e-12	2.79e-10
	PSY	Ag4G01350.1	8941.6	3595.01	1.3145	8.43e-11	2.44e-09
	PSY	Ag5G02648.1	Not-DEG
	ZDS	Ag4G00806.1	Not-DEG
	ZDS	Ag5G00027.1	2946.4	1441.02	1.0319	7.77e-07	1.08e-05
	ZDS	Ag6G01958.1	1058.69	636.656	0.73369	0.0012253	0.0073166
	ZDS	Ag10G01744.1	Not-DEG
	ZDS	AgUnG00992.1	Not-DEG
	ZEP	Ag5G00282.1	20900.7	6599.89	1.663	9.58e-17	6.87e-15
	ZEP	Ag10G00403.1	Not-DEG
	ZISO	Ag5G02765.1	376.199	227.138	0.72793	0.0063466	0.02896
Root vs Petiole	Enzyme	Gene_id	Readcount_root	Readcount_petiole	Log2FoldChange	P-value	P-adjust
	AAO3	Ag6G01224.1	Not-DEG
	AAO3	Ag6G01225.1	Not-DEG
	AAO3	Ag6G02215.1	236.522	56.9685	2.0537	0.0012793	0.0047051
	AAO3	Ag6G02216.1	144.19	28.7469	2.3265	0.0071707	0.021973
	AAO3	Ag10G02792.1	Not-DEG
	ABA2	Ag3G00649.1	Not-DEG
	ABA2	Ag3G00650.1	899.678	76.9411	3.5476	7.16e-34	3.21e-32
	ABA2	Ag5G02848.1	56.7286	0	Inf	6.28e-13	7.61e-12
	ABA2	Ag6G02341.1	Not-DEG
	BetaOHASE	Ag3G02005.1	Not-DEG
	BetaOHASE	Ag4G01735.1	123.125	226.857	-0.88167	0.0075481	0.022961
	BetaOHASE	Ag10G02588.1	2165.04	919.088	1.2361	4.48e-08	3.33e-07
	CCD7	Ag1G00121.1	58.0723	1.5368	5.2398	4.2e-09	3.49e-08
	CCD8	Ag7G00321.1	831.514	125.546	2.7275	1.98e-12	2.29e-11
	CRTISO	Ag3G00688.1	Not-DEG
	CYP97A3	Ag5G02913.1	547.064	902.749	-0.72262	0.0044481	0.014419
	LUT1	Ag2G02962.1	243.241	866.931	-1.8335	8.62e-12	9.4e-11
	LUT2	Ag8G00262.1	1.35379	1222.72	-9.8189	6.43e-41	4.21e-39
	LYC	Ag6G02176.1	389.39	205.143	0.92458	0.0010028	0.0037846
	LYC	Ag10G02300.1	918.896	1546.96	-0.75146	0.0020205	0.0071224
	NCED	Ag2G00057.1	284.014	115.718	1.2954	0.00051863	0.0020792
	NCED	Ag2G02242.1	806.685	131.102	2.6213	3.46e-09	2.91e-08
	NCED	Ag11G04917.1	284.259	1.10313	8.0095	4.4e-41	2.9e-39
	NCED	Ag3G02454.1	755.703	19.5948	5.2693	8.64e-37	4.53e-35
	NCED	Ag7G00927.1	Not-DEG
	NCED	Ag8G00774.1	2.30121	17.9293	-2.9618	0.017321	0.047273
	NCED	Ag9G01659.1	Not-DEG
	NCED	AgUnG01515.1	Not-DEG
	NPQ1	Ag2G01546.1	Not-DEG
	NPQ1	Ag3G02818.1	7.16981	963.349	-7.07	1.83e-26	5.44e-25
	PDS	Ag4G00198.1	Not-DEG
	PSY	Ag11G03500.1	107.658	414.64	-1.9454	3.85e-10	3.57e-09
	PSY	Ag4G01350.1	1086.14	4040.06	-1.8952	1.93e-15	2.83e-14
	PSY	Ag5G02648.1	Not-DEG
	ZDS	Ag4G00806.1	Not-DEG
	ZDS	Ag5G00027.1	758.154	1617.87	-1.0935	6.41e-06	3.56e-05
	ZDS	Ag6G01958.1	Not-DEG
	ZDS	Ag10G01744.1	Not-DEG
	ZDS	AgUnG00992.1	Not-DEG
	ZEP	Ag5G00282.1	1855.17	7429.46	-2.0017	2.68e-08	2.05e-07
	ZEP	Ag10G00403.1	Not-DEG
	ZISO	Ag5G02765.1	Not-DEG
Red vs Green	Enzyme	Gene_id	Readcount_Red	Readcount_Green	Log2FoldChange	P-value	P-adjust
	AAO3	Ag6G01224.1	Not-DEG
	AAO3	Ag6G01225.1	Not-DEG
	AAO3	Ag6G02215.1	Not-DEG
	AAO3	Ag6G02216.1	Not-DEG
	AAO3	Ag10G02792.1	Not-DEG
	ABA2	Ag3G00649.1	Not-DEG
	ABA2	Ag3G00650.1	Not-DEG
	ABA2	Ag5G02848.1	Not-DEG
	ABA2	Ag6G02341.1	Not-DEG
	BetaOHASE	Ag3G02005.1	Not-DEG
	BetaOHASE	Ag4G01735.1	Not-DEG
	BetaOHASE	Ag10G02588.1	Not-DEG
	CCD7	Ag1G00121.1	Not-DEG
	CCD8	Ag7G00321.1	Not-DEG
	CRTISO	Ag3G00688.1	Not-DEG
	CYP97A3	Ag5G02913.1	296.841	903.663	-1.6061	2.4e-05	0.00066383
	LUT1	Ag2G02962.1	Not-DEG
	LUT2	Ag8G00262.1	184.98	1709.21	-3.2079	2.84e-17	3.17e-15
	LYC	Ag6G02176.1	Not-DEG
	LYC	Ag10G02300.1	Not-DEG
	NCED	Ag2G00057.1	Not-DEG
	NCED	Ag2G02242.1	Not-DEG
	NCED	Ag11G04917.1	Not-DEG
	NCED	Ag3G02454.1	Not-DEG
	NCED	Ag7G00927.1	Not-DEG
	NCED	Ag8G00774.1	Not-DEG
	NCED	Ag9G01659.1	Not-DEG
	NCED	AgUnG01515.1	Not-DEG
	NPQ1	Ag2G01546.1	Not-DEG
	NPQ1	Ag3G02818.1	223.301	998.61	-2.1609	1.79e-08	8.19e-07
	PDS	Ag4G00198.1	Not-DEG
	PSY	Ag11G03500.1	42.7897	163.865	-1.9372	0.00068363	0.012949
	PSY	Ag4G01350.1	174.746	2273.93	-3.7019	1.3e-22	2.14e-20
	PSY	Ag5G02648.1	Not-DEG
	ZDS	Ag4G00806.1	Not-DEG
	ZDS	Ag5G00027.1	Not-DEG
	ZDS	Ag6G01958.1	Not-DEG
	ZDS	Ag10G01744.1	Not-DEG
	ZDS	AgUnG00992.1	Not-DEG
	ZEP	Ag5G00282.1	1259.4	4600.36	-1.869	4.57e-08	2e-06
	ZEP	Ag10G00403.1	Not-DEG
	ZISO	Ag5G02765.1	Not-DEG
Red vs White	Enzyme	Gene_id	Readcount_Red	Readcount_White	Log2FoldChange	P-value	P-adjust
	AAO3	Ag6G01224.1	Not-DEG
	AAO3	Ag6G01225.1	Not-DEG
	AAO3	Ag6G02215.1	Not-DEG
	AAO3	Ag6G02216.1	Not-DEG
	AAO3	Ag10G02792.1	Not-DEG
	ABA2	Ag3G00649.1	Not-DEG
	ABA2	Ag3G00650.1	Not-DEG
	ABA2	Ag5G02848.1	Not-DEG
	ABA2	Ag6G02341.1	1187.09	570.497	1.0571	0.0044806	0.048063
	BetaOHASE	Ag3G02005.1	Not-DEG
	BetaOHASE	Ag4G01735.1	Not-DEG
	BetaOHASE	Ag10G02588.1	Not-DEG
	CCD7	Ag1G00121.1	Not-DEG
	CCD8	Ag7G00321.1	4.24592	56.6117	-3.737	0.00018206	0.003648
	CRTISO	Ag3G00688.1	Not-DEG
	CYP97A3	Ag5G02913.1	Not-DEG
	LUT1	Ag2G02962.1	Not-DEG
	LUT2	Ag8G00262.1	Not-DEG
	LYC	Ag6G02176.1	Not-DEG
	LYC	Ag10G02300.1	Not-DEG
	NCED	Ag2G00057.1	Not-DEG
	NCED	Ag2G02242.1	Not-DEG
	NCED	Ag11G04917.1	Not-DEG
	NCED	Ag3G02454.1	Not-DEG
	NCED	Ag7G00927.1	Not-DEG
	NCED	Ag8G00774.1	Not-DEG
	NCED	Ag9G01659.1	Not-DEG
	NCED	AgUnG01515.1	Not-DEG
	NPQ1	Ag2G01546.1	Not-DEG
	NPQ1	Ag3G02818.1	Not-DEG
	PDS	Ag4G00198.1	Not-DEG
	PSY	Ag11G03500.1	44.2865	160.545	-1.858	0.0010148	0.01496
	PSY	Ag4G01350.1	Not-DEG
	PSY	Ag5G02648.1	Not-DEG
	ZDS	Ag4G00806.1	Not-DEG
	ZDS	Ag5G00027.1	Not-DEG
	ZDS	Ag6G01958.1	Not-DEG
	ZDS	Ag10G01744.1	Not-DEG
	ZDS	AgUnG00992.1	Not-DEG
	ZEP	Ag5G00282.1	Not-DEG
	ZEP	Ag10G00403.1	Not-DEG
	ZISO	Ag5G02765.1	Not-DEG
White vs Green	Enzyme	Gene_id	Readcount_White	Readcount_Green	Log2FoldChange	P-value	P-adjust
	AAO3	Ag6G01224.1	Not-DEG
	AAO3	Ag6G01225.1	Not-DEG
	AAO3	Ag6G02215.1	Not-DEG
	AAO3	Ag6G02216.1	Not-DEG
	AAO3	Ag10G02792.1	Not-DEG
	ABA2	Ag3G00649.1	Not-DEG
	ABA2	Ag3G00650.1	Not-DEG
	ABA2	Ag5G02848.1	Not-DEG
	ABA2	Ag6G02341.1	540.91	977.723	-0.85404	0.0049369	0.041172
	BetaOHASE	Ag3G02005.1	Not-DEG
	BetaOHASE	Ag4G01735.1	Not-DEG
	BetaOHASE	Ag10G02588.1	Not-DEG
	CCD7	Ag1G00121.1	Not-DEG
	CCD8	Ag7G00321.1	Not-DEG
	CRTISO	Ag3G00688.1	Not-DEG
	CYP97A3	Ag5G02913.1	359.854	878.679	-1.2879	5.48e-05	0.00090851
	LUT1	Ag2G02962.1	207.392	708.754	-1.7729	0.00013083	0.0019621
	LUT2	Ag8G00262.1	137.331	1661.59	-3.5968	2.54e-29	5.65e-27
	LYC	Ag6G02176.1	Not-DEG
	LYC	Ag10G02300.1	Not-DEG
	NCED	Ag2G00057.1	Not-DEG
	NCED	Ag2G02242.1	Not-DEG
	NCED	Ag11G04917.1	Not-DEG
	NCED	Ag3G02454.1	Not-DEG
	NCED	Ag7G00927.1	Not-DEG
	NCED	Ag8G00774.1	Not-DEG
	NCED	Ag9G01659.1	Not-DEG
	NCED	AgUnG01515.1	Not-DEG
	NPQ1	Ag2G01546.1	Not-DEG
	NPQ1	Ag3G02818.1	157.157	970.82	-2.627	7.76e-15	5.66e-13
	PDS	Ag4G00198.1	Not-DEG
	PSY	Ag11G03500.1	Not-DEG
	PSY	Ag4G01350.1	369.991	2210.03	-2.5785	5.05e-16	4.04e-14
	PSY	Ag5G02648.1	Not-DEG
	ZDS	Ag4G00806.1	Not-DEG
	ZDS	Ag5G00027.1	Not-DEG
	ZDS	Ag6G01958.1	Not-DEG
	ZDS	Ag10G01744.1	Not-DEG
	ZDS	AgUnG00992.1	Not-DEG
	ZEP	Ag5G00282.1	2072.84	4471.24	-1.1091	2.1e-05	0.00038836
	ZEP	Ag10G00403.1	38.1187	154.858	-2.0224	0.0024435	0.023557
	ZISO	Ag5G02765.1	Not-DEG

[truncated: 3 more sheets: Table S11, Table S12, Table S13]
